# Supplementary material for: Analysis of Intervertebral Disc Degeneration Induced by Endplate Drilling or Needle Puncture in Complement C6-Sufficient and C6-Deficient Rabbits
Source: Biomedicines. 2024 Jul 30;12(8):1692. doi: 10.3390/biomedicines12081692 (PMC11351780; doi:10.3390/biomedicines12081692)
Supplement: Supplementary file 1 [file biomedicines-12-01692-s001.zip]

Archive with 1 entries (1 files):
- biomedicines-3113318-supplementary.pdf
